# Supplementary material for: Resolving molecular diffusion and aggregation of antibody proteins with megahertz X-ray free-electron laser pulses
Source: Nat Commun. 2022 Sep 21;13:5528. doi: 10.1038/s41467-022-33154-7 (PMC9490738; doi:10.1038/s41467-022-33154-7)
Supplement: Supplementary file 3 — Source Data [file 41467_2022_33154_MOESM3_ESM.xlsx]

## Sheet: fig2a
	q(nm-1)	Column2	Column3	Column4	Column5	Column6	Column7	Column8	Column9	Column10
dose (kGy)	0	68.3786	54.7857	41.5269	34.2277	27.7466	20.283	13.7516	7.23506	0.857493
	0.10143	0.0510477	0.0525807	0.0572415	0.0604861	0.0678127	0.0709083	0.0719494	0.07255	0.0738518
	0.104803	0.0475742	0.0504443	0.0543288	0.057756	0.0650433	0.0673803	0.0698862	0.069287	0.0713639
	0.108176	0.0437926	0.0477195	0.0514321	0.0547669	0.0591263	0.0640019	0.0648634	0.0665403	0.0683382
	0.111549	0.0418215	0.043518	0.0471323	0.0523908	0.0563094	0.0595588	0.0628453	0.06392	0.0653164
	0.114923	0.0388158	0.0402091	0.044379	0.0479293	0.0526312	0.0570773	0.0595924	0.0609336	0.0620168
	0.118296	0.0357831	0.0381228	0.0432978	0.0460246	0.0502568	0.0539651	0.0566315	0.0586798	0.0570666
	0.121669	0.034964	0.0371647	0.0404548	0.0444875	0.0479363	0.052527	0.0552643	0.0568651	0.0559697
	0.125042	0.033143	0.0346414	0.0384911	0.0424087	0.0466833	0.0509426	0.0537361	0.0546346	0.0548222
	0.128415	0.0320227	0.0339615	0.0376455	0.0403555	0.0444061	0.0481384	0.0508578	0.0525219	0.0530518
	0.131788	0.0306292	0.0320472	0.0354043	0.0386803	0.0426193	0.0457842	0.048565	0.0510226	0.0509175
	0.135161	0.02954	0.0309237	0.0344432	0.0372548	0.0410323	0.0443107	0.0464878	0.0487501	0.0496452
	0.138534	0.0277471	0.0295052	0.0329043	0.0352079	0.0390093	0.0427091	0.0451779	0.0468269	0.0473811
	0.141907	0.0265822	0.0280616	0.0308236	0.0338438	0.0370352	0.0399778	0.0432339	0.0447734	0.0451481
	0.14528	0.0254185	0.0270428	0.029824	0.0324697	0.0356779	0.0391254	0.0409099	0.0434562	0.0440015
	0.148653	0.0243975	0.0261588	0.0283944	0.0317972	0.0347227	0.0378315	0.0404061	0.0424124	0.0427059
	0.152026	0.0238821	0.0257111	0.0277198	0.0306456	0.0339431	0.0365041	0.0388562	0.0408293	0.040888
	0.155399	0.0229294	0.0248567	0.0269146	0.0295415	0.0324942	0.0353266	0.0377589	0.0395515	0.0394177
	0.158772	0.0223946	0.023573	0.025906	0.027971	0.0314338	0.0336877	0.0361211	0.0383693	0.0383984
	0.162145	0.0222399	0.0231779	0.0249765	0.0277457	0.030451	0.0323437	0.0350752	0.036368	0.0372169
	0.165518	0.0211959	0.0227276	0.0242339	0.0266937	0.0289795	0.0317157	0.0339342	0.035215	0.0361943
	0.168891	0.0203203	0.0214913	0.0237088	0.0256034	0.0282995	0.0304185	0.032961	0.0344101	0.0350637
	0.172264	0.0198406	0.0211341	0.0230826	0.0247708	0.0271295	0.0297228	0.0320617	0.0330285	0.0337374
	0.175637	0.0194428	0.0207409	0.0222797	0.0240807	0.0265542	0.0287166	0.0308253	0.0326854	0.0330212
	0.179011	0.0188497	0.0201104	0.0221027	0.0241517	0.0259055	0.0278664	0.0303371	0.0321902	0.0323017
	0.182384	0.0183015	0.0193526	0.0212068	0.0229921	0.0251122	0.027066	0.0285984	0.030904	0.0309864
	0.185757	0.0177459	0.0186897	0.0203518	0.0221651	0.0241753	0.0263877	0.0286487	0.0295827	0.0302983
	0.18913	0.0178385	0.018276	0.0203041	0.0218155	0.0235562	0.0259311	0.0280118	0.0291516	0.0297972
	0.192503	0.0170248	0.0180406	0.0196613	0.0210541	0.0235824	0.0251963	0.0270877	0.0286349	0.0285387
	0.195876	0.0164829	0.0175046	0.018907	0.0207304	0.0224689	0.024066	0.0260865	0.0276221	0.0280685
	0.199249	0.0163314	0.0171415	0.018557	0.0203502	0.0217052	0.0238751	0.0257596	0.0270207	0.0271845
	0.202622	0.0160744	0.0165985	0.0184373	0.0195463	0.0212854	0.0228297	0.0248208	0.0265123	0.0267326
	0.205995	0.0155428	0.0161776	0.0178468	0.0192215	0.0209113	0.0227774	0.024152	0.0258498	0.0259173
	0.209368	0.0153186	0.0160175	0.017276	0.018618	0.0203549	0.0218361	0.0236121	0.0249116	0.0251613
	0.212741	0.0148566	0.015787	0.0170078	0.0181188	0.020117	0.0214841	0.0229951	0.0242644	0.0245294
	0.216114	0.0146005	0.0153924	0.0167788	0.018366	0.0194876	0.0206346	0.0224541	0.0233973	0.0243598
	0.219487	0.0143704	0.0150228	0.0162835	0.0177625	0.0190204	0.0203872	0.0222253	0.0231554	0.0233396
	0.22286	0.0139371	0.0149796	0.0161754	0.017292	0.0186849	0.0204127	0.0218349	0.0228918	0.0233
	0.226233	0.013921	0.0145179	0.0159612	0.0170744	0.0183515	0.0198135	0.0210783	0.0219218	0.0225718
	0.229606	0.0136151	0.014417	0.0158226	0.0164582	0.0179802	0.0193546	0.0210877	0.0217535	0.0220119
	0.232979	0.0132678	0.0140861	0.0155427	0.0164218	0.0176077	0.0187032	0.0203764	0.0213556	0.0215937
	0.236352	0.013041	0.0139642	0.0149895	0.0160145	0.0173773	0.0185807	0.0201006	0.0210669	0.02115
	0.239725	0.0130568	0.0137421	0.0147501	0.0159414	0.0167669	0.0182631	0.0197961	0.0206131	0.0207274
	0.243098	0.0128177	0.0134027	0.0142587	0.0156853	0.0167542	0.0178657	0.0191841	0.0206337	0.0203205
	0.246472	0.0126894	0.0132738	0.0142008	0.0150616	0.016329	0.0174659	0.0187271	0.0198002	0.0197137
	0.249845	0.0123072	0.0132475	0.0139923	0.0148422	0.0160901	0.0176009	0.018171	0.0194287	0.0197362
	0.253218	0.0120246	0.0127616	0.0137068	0.01466	0.0158014	0.0169237	0.018145	0.0189284	0.0192945
	0.256591	0.0119746	0.0126637	0.0134328	0.0146304	0.0155533	0.0163412	0.0176421	0.018589	0.0189297
	0.259964	0.0119566	0.012312	0.0131895	0.0143	0.0153108	0.0161913	0.0173697	0.0182252	0.018423
	0.263337	0.011721	0.0122436	0.0130135	0.013739	0.014911	0.0159238	0.0168457	0.0176059	0.017898
	0.26671	0.0111934	0.0119863	0.0128001	0.0135937	0.0144561	0.0154712	0.0163054	0.0171573	0.0176863
	0.270083	0.011162	0.0117623	0.0126969	0.0133812	0.0142369	0.0152534	0.0162269	0.0167958	0.0171422
	0.273456	0.0107956	0.0113765	0.0123597	0.0130926	0.0141052	0.0149943	0.0157303	0.0167524	0.016839
	0.276829	0.0108518	0.0113298	0.0121301	0.0128143	0.0138649	0.0147776	0.0154369	0.0163983	0.0166138
	0.280202	0.0109177	0.0112208	0.0121598	0.0126941	0.0134686	0.0142903	0.0152196	0.0158176	0.0162146
	0.283575	0.0104881	0.0111037	0.0118514	0.0125538	0.0133283	0.0141115	0.0148224	0.0157043	0.0159039
	0.286948	0.0106348	0.0108223	0.0115594	0.0123228	0.0134821	0.0137338	0.0144783	0.015733	0.0157695
	0.290321	0.0103702	0.0107588	0.0115699	0.012241	0.0129175	0.0137811	0.0142838	0.0152735	0.0154909
	0.293694	0.0102662	0.0106436	0.0114397	0.0120524	0.0127577	0.013491	0.0143101	0.0151955	0.015095
	0.297067	0.00985422	0.0105679	0.0110643	0.0119004	0.0126805	0.0131208	0.0139944	0.0148026	0.014856
	0.30044	0.00992897	0.0104682	0.0109199	0.0116952	0.01239	0.0131247	0.0135872	0.014533	0.0145404
	0.303813	0.00979484	0.0103901	0.0108273	0.0116167	0.0121282	0.0127673	0.0135014	0.0139883	0.0143439
	0.307186	0.00963432	0.0100567	0.0108876	0.011441	0.0120275	0.0126586	0.0132669	0.0138019	0.0143313
	0.310559	0.00981274	0.00990933	0.0107456	0.0111248	0.0120759	0.0125186	0.0132378	0.0138121	0.0140401
	0.313933	0.00955473	0.00995306	0.0105451	0.0111257	0.0116242	0.0121643	0.0127582	0.0134001	0.0135103
	0.317306	0.00939312	0.00982119	0.0103103	0.0109742	0.011535	0.0122282	0.0126518	0.0134016	0.01346
	0.320679	0.00931676	0.00986297	0.01027	0.0108208	0.0112172	0.0119296	0.0126106	0.0132715	0.0132777
	0.324052	0.00919056	0.00973941	0.0102048	0.0106839	0.0110448	0.0117704	0.0124397	0.0128113	0.013103
	0.327425	0.00907702	0.00937496	0.0100109	0.0105243	0.0110404	0.0115704	0.0120607	0.0127725	0.0127544
	0.330798	0.00898892	0.00941698	0.00986062	0.010321	0.0111032	0.0113783	0.0120208	0.0129418	0.01276
	0.334171	0.0090654	0.00911517	0.00980417	0.00997487	0.0108539	0.0112961	0.0117721	0.0122303	0.0124378
	0.337544	0.00886767	0.00908995	0.00954692	0.0101711	0.0105563	0.011033	0.0114898	0.0118968	0.0121796
	0.340917	0.00872615	0.00897903	0.00946263	0.010048	0.0105551	0.0110497	0.011516	0.0121091	0.0120542
	0.34429	0.00858106	0.00895091	0.00926332	0.00966698	0.0102748	0.0109293	0.0112502	0.0117968	0.0119294
	0.347663	0.00822227	0.00896789	0.00931608	0.00969507	0.0101485	0.0107639	0.0113012	0.0116014	0.0116137
	0.351036	0.00838604	0.00889593	0.00912681	0.00934248	0.00992727	0.010552	0.0110319	0.0114401	0.0114797
	0.354409	0.00853518	0.00874079	0.00897941	0.00931446	0.0100031	0.0102626	0.0108973	0.0112194	0.0111509
	0.357782	0.00809422	0.00854032	0.00889724	0.00930827	0.00984585	0.0102714	0.0106638	0.0110595	0.011016
	0.361155	0.00807335	0.00846034	0.00886834	0.00931195	0.00961172	0.00997492	0.0105323	0.0111282	0.0109846
	0.364528	0.00817752	0.00851366	0.00874879	0.00910964	0.0096668	0.00998271	0.0105562	0.0107756	0.0107085
	0.367901	0.00817687	0.00822127	0.0087429	0.0090409	0.00943744	0.00991081	0.0102887	0.0106516	0.0108171
	0.371274	0.00797156	0.0081684	0.00847951	0.00874222	0.0092057	0.00964429	0.0100091	0.0104146	0.0105508
	0.374647	0.00782366	0.00815724	0.00854286	0.00872845	0.00915629	0.00935383	0.00989168	0.0102531	0.0104281
	0.37802	0.00760062	0.00814019	0.0083882	0.00865241	0.00904036	0.00931125	0.00973764	0.0099639	0.0102709
	0.381394	0.00762449	0.00788796	0.00823306	0.00860501	0.00897488	0.00920429	0.00967064	0.0099413	0.0100903
	0.384767	0.00752347	0.00776517	0.00808777	0.00859012	0.00882354	0.00920309	0.00961366	0.00997572	0.00992159
	0.38814	0.00758608	0.00777532	0.00809347	0.00821686	0.00878875	0.00906117	0.00940848	0.00966447	0.00989788
	0.391513	0.00738455	0.00750288	0.00802926	0.00829348	0.00883783	0.00886641	0.00916854	0.00967922	0.00965323
	0.394886	0.00728737	0.00766515	0.00785328	0.00824239	0.00861722	0.00888424	0.00907958	0.0094408	0.00950161
	0.398259	0.00737053	0.0075078	0.00786757	0.00819561	0.00847646	0.00870308	0.00902214	0.00939697	0.00935094
	0.401632	0.0072512	0.00740766	0.00776106	0.00802514	0.00832553	0.0086524	0.00880767	0.00918293	0.00944938
	0.405005	0.00715536	0.00741474	0.00776353	0.00792908	0.00828016	0.00841926	0.00877327	0.00901934	0.00912201
	0.408378	0.00714702	0.00734941	0.00755585	0.00795852	0.00825942	0.00845438	0.00872328	0.00903805	0.0090055
	0.411751	0.00716199	0.00726402	0.00753125	0.0077658	0.00801289	0.00836529	0.00850758	0.00884715	0.00899058
	0.415124	0.0069152	0.00726072	0.00730693	0.00769824	0.00803836	0.00827588	0.00855491	0.00886993	0.008867
	0.418497	0.00696532	0.00698902	0.00740939	0.0076273	0.00798439	0.00812731	0.00833855	0.00861557	0.00876422
	0.42187	0.00692395	0.00707405	0.00737727	0.00750491	0.0079049	0.00800172	0.00838479	0.008583	0.0086212
	0.425243	0.00684377	0.00707711	0.00730429	0.00759174	0.00766977	0.00790336	0.00822669	0.00844821	0.0084298
	0.428616	0.00688072	0.00707087	0.00722717	0.00736363	0.00769354	0.00791253	0.0082063	0.00841837	0.00842957
	0.431989	0.00668722	0.00699532	0.00724399	0.00740581	0.00771686	0.0077152	0.00806849	0.00826201	0.00822546
	0.435362	0.00670039	0.00694602	0.00698318	0.00715022	0.00765908	0.00765593	0.0079732	0.00817846	0.00825032
	0.438735	0.00643589	0.00671725	0.00683495	0.00725878	0.00741306	0.00758118	0.00781718	0.00818677	0.008035
	0.442108	0.0064846	0.00668601	0.00672002	0.00712715	0.00743207	0.00747135	0.00766676	0.00798693	0.0077965
	0.445481	0.00642396	0.006544	0.00673515	0.00692768	0.00722666	0.00750022	0.00760088	0.00780955	0.00787409
	0.448855	0.00642219	0.00660355	0.00676193	0.0068063	0.00715677	0.00721271	0.00752468	0.00777922	0.00773679
	0.452228	0.00633742	0.00652245	0.00667931	0.00685196	0.00714037	0.00736025	0.00742631	0.00757689	0.00756933
	0.455601	0.00632359	0.00646041	0.00658988	0.0066543	0.00701969	0.00712153	0.00731981	0.00748208	0.00759777
	0.458974	0.00620625	0.00631584	0.0066061	0.0067124	0.00700714	0.00699015	0.00731736	0.00744588	0.00742259
	0.462347	0.0062595	0.00640322	0.00644989	0.00666553	0.00689923	0.00706208	0.00710877	0.00720404	0.00742124
	0.46572	0.00613692	0.00628643	0.00649299	0.00653693	0.00682239	0.00698052	0.00704858	0.00731678	0.0073327
	0.469093	0.00616286	0.00624422	0.0063807	0.00656161	0.00676885	0.00692508	0.00701126	0.00729637	0.00725424
	0.472466	0.0060021	0.00626184	0.00635858	0.0065104	0.00664009	0.00679746	0.00698263	0.00721515	0.00705225
	0.475839	0.00596152	0.00622606	0.00621473	0.00648805	0.00660889	0.00671284	0.00705216	0.00705929	0.0072219
	0.479212	0.00591285	0.00616946	0.00613739	0.00642608	0.00661793	0.00671785	0.00690264	0.00699667	0.00697219
	0.482585	0.00585752	0.0061208	0.00616163	0.00638867	0.0064949	0.00661236	0.00684753	0.00700028	0.00708301
	0.485958	0.00587657	0.00606241	0.00614349	0.00634542	0.00641917	0.00647261	0.00680889	0.00696488	0.00687539
	0.489331	0.00583466	0.0060345	0.00618249	0.00609705	0.00637616	0.00650405	0.00658944	0.00689563	0.00677545
	0.492704	0.0058494	0.00590315	0.00605359	0.00632038	0.00635193	0.00648053	0.00657202	0.00682996	0.00676213
	0.496077	0.00578225	0.00592649	0.00604071	0.00622143	0.0062542	0.00633553	0.00652723	0.00676606	0.00661371
	0.49945	0.00581285	0.00580032	0.00591139	0.0063275	0.00634125	0.00637201	0.00643829	0.00656094	0.00675181
	0.502823	0.00573417	0.00576454	0.00593676	0.00603978	0.00622961	0.00631277	0.00654718	0.00656977	0.0065329
	0.506196	0.00564354	0.00579114	0.00587747	0.00603663	0.00623429	0.00627817	0.00635058	0.00640671	0.00653089
	0.509569	0.00556801	0.00574438	0.00592103	0.00591314	0.00613285	0.00613833	0.00633712	0.00636813	0.00643639
	0.512942	0.00559052	0.00568788	0.00582171	0.00584526	0.00604137	0.00607501	0.00626001	0.0063129	0.00628791
	0.516316	0.00558012	0.00567194	0.00573457	0.00586882	0.0059962	0.00604648	0.00613151	0.00635249	0.00648493
	0.519689	0.00560061	0.00556646	0.00572593	0.00576136	0.00585434	0.00603804	0.00620936	0.00623622	0.00632471
	0.523062	0.00551371	0.0055958	0.00567796	0.00576573	0.00587354	0.0059927	0.00626857	0.00626516	0.00621668
	0.526435	0.00553063	0.00564847	0.00560284	0.00576531	0.00583112	0.00590676	0.00611983	0.00612748	0.00616443
	0.529808	0.00551928	0.00557373	0.00551169	0.00558131	0.00569894	0.00577953	0.00593296	0.00599474	0.00608533
	0.533181	0.00536423	0.00549468	0.00557467	0.00560005	0.00579036	0.00581621	0.00583371	0.00606858	0.00608466
	0.536554	0.00525359	0.00543701	0.00535145	0.00555006	0.00568195	0.00570067	0.00578347	0.0059781	0.00608942
	0.539927	0.00534122	0.00541112	0.00549267	0.00557064	0.00564699	0.00567012	0.00572605	0.00592618	0.00589075
	0.5433	0.00521048	0.00532994	0.00533925	0.0054473	0.00559079	0.00561965	0.00576753	0.00593485	0.00582961
	0.546673	0.00522766	0.005328	0.00536439	0.00539724	0.00555886	0.00557396	0.00568844	0.00577423	0.00587564
	0.550046	0.00513382	0.00517918	0.005226	0.00535681	0.00544979	0.005601	0.00569694	0.0056915	0.00573152
	0.553419	0.00519113	0.00525324	0.00520093	0.00532338	0.00552672	0.00548634	0.00554821	0.00574399	0.00567421
	0.556792	0.00510607	0.00518703	0.00516179	0.00527702	0.00536579	0.00541095	0.00554115	0.00564456	0.00564379
	0.560165	0.00508223	0.00510925	0.00518789	0.00531714	0.00538149	0.00543851	0.00547345	0.00557966	0.00559563
	0.563538	0.00503481	0.00513041	0.00517953	0.00523013	0.00534846	0.00533575	0.00547716	0.00558856	0.00549425
	0.566911	0.00497855	0.00506651	0.00512322	0.00526122	0.00521373	0.00536063	0.00542675	0.00550586	0.00551134
	0.570284	0.0049982	0.00504564	0.00509088	0.00519526	0.00531846	0.00529966	0.00537429	0.00541704	0.00548052
	0.573657	0.00499445	0.00500199	0.00506809	0.0051726	0.00529022	0.0052417	0.00531739	0.00538879	0.00543057
	0.57703	0.00491184	0.00495173	0.00508201	0.00507265	0.00514092	0.00515191	0.00534413	0.00531219	0.00534882
	0.580403	0.00492772	0.00501528	0.00495613	0.0050966	0.00515399	0.00506324	0.00529419	0.005339	0.00525192
	0.583777	0.00480902	0.00493611	0.00492582	0.00492997	0.00514656	0.00505952	0.00511719	0.00527235	0.00517693
	0.58715	0.00470876	0.00489605	0.00491952	0.00500429	0.00506252	0.00501528	0.00520538	0.00531088	0.00524311
	0.590523	0.00483614	0.00485902	0.0049029	0.00493594	0.00504418	0.00505286	0.00508827	0.0051907	0.00517092
	0.593896	0.00472037	0.00475736	0.00481881	0.00495793	0.00492513	0.00492267	0.00502045	0.00511056	0.00504783
	0.597269	0.00473234	0.00468125	0.00476204	0.00488267	0.00492212	0.00494211	0.00490659	0.00513151	0.00506972

## Sheet: fig2b
dose rate 1.06kGy / µs				dose rate 2.04kGy / µs				dose rate 2.55kGy / µs				dose rate 4.75kGy / µs
dose (kGy)	value	error		Column1	Column2	Column3		Column1	Column2	Column3		Column1	Column2	Column3
0.916198	1	0.015		0.857493	1	0.015		2.22448	1	0.015		1.98399	1	0.015
1.86528	1.00425	0.0150637		1.75997	1.0087	0.0151305		4.52432	0.997964	0.0149695		4.06482	0.999408	0.0149911
2.83333	1.01178	0.0151768		2.66327	1.01295	0.0151943		6.86529	0.990756	0.0148613		6.1548	0.999802	0.014997
3.80855	1.0063	0.0150945		3.55956	1.00175	0.0150262		9.21568	0.976848	0.0146527		8.23747	0.991934	0.014879
4.78819	1.00009	0.0150013		4.46734	0.997856	0.0149678		11.5655	0.959623	0.0143944		10.3418	0.982801	0.014742
5.77082	0.993632	0.0149045		5.38335	0.99419	0.0149128		13.9174	0.943557	0.0141534		12.4709	0.966753	0.0145013
6.75355	0.984523	0.0147678		6.30652	0.990035	0.0148505		16.2692	0.925593	0.0138839		14.6066	0.962652	0.0144398
7.73533	0.975682	0.0146352		7.23506	0.989247	0.0148387		18.6043	0.90209	0.0135313		16.7572	0.944486	0.0141673
8.7122	0.968876	0.0145331		8.16343	0.982836	0.0147425		20.9367	0.882042	0.0132306		18.9058	0.92576	0.0138864
9.68235	0.958389	0.0143758		9.09123	0.980807	0.0147121		23.2671	0.855408	0.0128311		21.0702	0.909014	0.0136352
10.6528	0.954072	0.0143111		10.0218	0.967712	0.0145157		25.5868	0.835147	0.0125272		23.2249	0.889502	0.0133425
11.6201	0.943983	0.0141597		10.9539	0.963586	0.0144538		27.8947	0.810495	0.0121574		25.3865	0.877587	0.0131638
12.5863	0.935177	0.0140276		11.8862	0.953386	0.0143008		30.1977	0.797108	0.0119566		27.5478	0.863719	0.0129558
13.5444	0.918283	0.0137742		12.8197	0.953177	0.0142977		32.5049	0.774811	0.0116222		29.724	0.853324	0.0127999
14.5076	0.905879	0.0135882		13.7516	0.941535	0.014123		34.8172	0.763465	0.011452		31.8948	0.845035	0.0126755
15.4664	0.909184	0.0136378		14.6843	0.936387	0.0140458		37.1091	0.749427	0.0112414		34.0675	0.832005	0.0124801
16.4204	0.894527	0.0134179		15.6134	0.930915	0.0139637		39.3993	0.736661	0.0110499		36.2469	0.824485	0.0123673
17.3753	0.876461	0.0131469		16.5429	0.918151	0.0137723		41.6788	0.725972	0.0108896		38.4293	0.816125	0.0122419
18.3243	0.875547	0.0131332		17.4788	0.916386	0.0137458		43.948	0.717472	0.0107621		40.6099	0.80984	0.0121476
19.2696	0.862214	0.0129332		18.4139	0.909339	0.0136401		46.2102	0.71049	0.0106573		42.7999	0.8073	0.0121095
20.208	0.850056	0.0127508		19.3495	0.901637	0.0135246		48.4573	0.703271	0.0105491		44.9795	0.801501	0.0120225
21.1405	0.842337	0.0126351		20.283	0.883225	0.0132484		50.6872	0.692663	0.0103899		47.1755	0.798148	0.0119722
22.0699	0.833721	0.0125058		21.2204	0.879184	0.0131878		52.9193	0.688649	0.0103297		49.3746	0.79211	0.0118816
22.9918	0.824916	0.0123737		22.1535	0.872301	0.0130845		55.1417	0.682275	0.0102341		51.5547	0.787769	0.0118165
23.9121	0.816767	0.0122515		23.0928	0.859715	0.0128957		57.3568	0.680492	0.0102074		53.7507	0.791762	0.0118764
24.832	0.807575	0.0121136		24.0242	0.854619	0.0128193		59.5522	0.677086	0.0101563		55.9366	0.789936	0.011849
25.7445	0.795388	0.0119308		24.9553	0.846409	0.0126961		61.7524	0.667761	0.0100164		58.1135	0.785454	0.0117818
26.6529	0.787817	0.0118173		25.8832	0.843689	0.0126553		63.9388	0.665488	0.00998232		60.303	0.782609	0.0117391
27.553	0.783096	0.0117464		26.8163	0.831716	0.0124757		66.1066	0.667178	0.0100077		62.4824	0.782807	0.0117421
28.4492	0.776479	0.0116472		27.7466	0.826471	0.0123971		68.2568	0.662303	0.00993454		64.6751	0.77828	0.0116742
29.3418	0.770238	0.0115536		28.6756	0.819283	0.0122893						66.858	0.790123	0.0118518
30.2254	0.773512	0.0116027		29.6034	0.807831	0.0121175
31.1041	0.75263	0.0112894		30.5294	0.799582	0.0119937
31.9778	0.750289	0.0112543		31.457	0.790081	0.0118512
32.8504	0.746698	0.0112005		32.3846	0.775291	0.0116294
33.7176	0.737294	0.0110594		33.3076	0.775923	0.0116388
34.5829	0.733539	0.0110031		34.2277	0.767043	0.0115056
35.4368	0.733597	0.0110039		35.1508	0.758795	0.0113819
36.2909	0.724644	0.0108697		36.0689	0.753701	0.0113055
37.1382	0.718729	0.0107809		36.9826	0.748461	0.0112269
37.975	0.709461	0.0106419		37.8914	0.74139	0.0111209
38.804	0.709722	0.0106458		38.8025	0.733368	0.0110005
39.6296	0.703242	0.0105486		39.7165	0.732917	0.0109938
40.4523	0.703559	0.0105534		40.6232	0.725745	0.0108862
41.274	0.692534	0.010388		41.5269	0.716098	0.0107415
42.0961	0.696231	0.0104435		42.4258	0.711827	0.0106774
42.9108	0.686676	0.0103001		43.325	0.710501	0.0106575
43.7233	0.68788	0.0103182		44.2174	0.708391	0.0106259
44.5319	0.679803	0.0101971		45.1143	0.706237	0.0105936
45.3384	0.674074	0.0101111		46.0056	0.696536	0.010448
46.1411	0.674158	0.0101124		46.8883	0.689476	0.0103421
46.9419	0.672332	0.010085		47.7774	0.685919	0.0102888
47.7323	0.667711	0.0100157		48.6614	0.682509	0.0102376
48.5197	0.665242	0.00997863		49.5453	0.684392	0.0102659
49.3122	0.660406	0.00990608		50.4253	0.680157	0.0102024
50.0984	0.663999	0.00995998		51.3009	0.672048	0.0100807
50.8808	0.656978	0.00985468		52.177	0.672437	0.0100866
51.6692	0.658332	0.00987498		53.0544	0.667564	0.0100135
52.4556	0.657762	0.00986643		53.9184	0.669346	0.0100402
53.243	0.648943	0.00973415		54.7857	0.665797	0.00998696
54.0261	0.647992	0.00971988		55.6513	0.663542	0.00995312
54.8103	0.652172	0.00978258		56.5137	0.659182	0.00988773
55.5897	0.648067	0.009721		57.3756	0.661521	0.00992282
56.3649	0.655926	0.00983889		58.2345	0.656015	0.00984023
57.1404	0.645407	0.00968111		59.0897	0.655983	0.00983975
57.9142	0.642639	0.00963958		59.9463	0.649651	0.00974476
58.6869	0.639269	0.00958904		60.7986	0.643782	0.00965673
59.4573	0.634332	0.00951498		61.6505	0.645261	0.00967892
60.2249	0.63876	0.00958141		62.5002	0.646067	0.009691
60.9931	0.636992	0.00955487		63.3424	0.642895	0.00964342
61.761	0.635404	0.00953106		64.1814	0.638774	0.00958161
62.5298	0.627751	0.00941627		65.0227	0.640205	0.00960308
63.2961	0.63419	0.00951285		65.8661	0.639205	0.00958807
64.0578	0.630168	0.00945252		66.706	0.635631	0.00953446
64.8192	0.627582	0.00941372		67.5443	0.639045	0.00958568
65.578	0.630647	0.00945971		68.3786	0.632992	0.00949489
66.3355	0.630478	0.00945717
67.0899	0.630513	0.00945769
67.8447	0.624279	0.00936418

## Sheet: fig2b-inset
dose rate (kGy/µs)	value	error
1.06	1.00261	0.00613981
2.04	1.00249	0.00613911
2.55	0.99898	0.0105958
4.75	0.999704	0.0106035

## Sheet: fig3b
	time (µs)	value	error	value2	error2	value3	error4	value4	error5	value5	error6	value6	error7	value7	error8	value8	error9	value9	error10	value10	error11	value11	error12	value12	error13
dose (kGy)	0	2.2774	7.43586	13.1294	18.8366	24.5438	29.7366	34.9019	40.4719	45.9596	51.3651	57.5662	62.7932	62.7932	0	0	0	0	0	0	0	0	0	0	0
	0.44	0.219287	0.00197265	0.212805	0.00276942	0.2068	0.00698788	0.208909	0.0050316	0.201531	0.00533203	0.193451	0.000610637	0.189056	0.00244173	0.193647	0.0021874	0.192798	0.00564243	0.185636	0.0030322	0.182308	0.00567847	0.180856	0.00144004
	0.88	0.211162	0.00338725	0.214917	0.00145144	0.205419	0.00140869	0.206738	0.00195192	0.193144	0.00471319	0.192674	0.00696934	0.183307	0.00398828	0.176494	0.00381216	0.185289	0.0066496	0.175504	0.00655775	0.184433	0.00396729	0.177654	0.00395637
	1.32	0.211152	0.00309203	0.206804	0.00268861	0.201117	0.00239745	0.192871	0.00522157	0.189723	0.00402388	0.179716	0.00247903	0.178794	0.00590686	0.187275	0.00529562	0.179175	0.00721003	0.165142	0.00304487	0.175867	0.00229074	0.17294	0.00925196
	1.76	0.19861	0.00126192	0.205543	0.00130969	0.197957	0.00340003	0.189063	0.00223241	0.188095	0.000953873	0.181529	0.00271414	0.178479	0.002056	0.181301	0.00551346	0.167553	0.00500774	0.17032	0.00439346	0.180227	0.00150853	0.170812	0.0055388
	2.2	0.197978	0.00368085	0.199135	0.00267706	0.197894	0.00228754	0.181309	0.00466034	0.183857	0.00356782	0.17886	0.00528768	0.161716	0.0029367	0.173169	0.00380173	0.158842	0.00417502	0.173575	0.00866665	0.160705	0.00211577	0.159766	0.00444161
	2.64	0.202596	0.000557421	0.19764	0.00153102	0.181413	0.00553191	0.179121	0.00095487	0.183711	0.00191226	0.172106	0.00231036	0.171	0.0060088	0.162241	0.00325583	0.171449	0.00375968	0.170236	0.003875	0.168	0.00517162	0.16801	0.00664041
	3.08	0.191529	0.00217722	0.193692	0.00240264	0.186675	0.00580667	0.183295	0.00165524	0.179111	0.000363307	0.164121	0.00191459	0.166859	0.00264636	0.166326	0.00267169	0.177051	0.00256493	0.160496	0.00428694	0.17083	0.0101395	0.171818	0.00269322
	3.52	0.189862	0.000543549	0.180066	0.0066287	0.181974	0.00290237	0.171714	0.00463967	0.163637	0.00382241	0.166507	0.00390889	0.162432	0.00467418	0.168648	0.00278456	0.16916	0.00902545	0.173519	0.00467589	0.168515	0.00798337	0.154548	0.00719127
	4.18	0.195005	0.000424356	0.182744	0.00123604	0.174452	0.00246714	0.171181	0.00253894	0.169661	0.000935998	0.155462	0.00362843	0.158449	0.00130424	0.161865	0.00152954	0.165568	0.00155698	0.174003	0.000486138	0.16884	0.00328124	0.158473	0.0015353
	5.06	0.172487	0.00230367	0.176075	0.00160162	0.170051	0.00156344	0.164658	0.00204324	0.166579	0.00182363	0.157781	0.000230177	0.160997	0.00084267	0.160376	0.00176353	0.155865	0.00513724	0.159502	0.00146543	0.165306	0.00424514	0.158479	0.0020862
	5.94	0.168277	0.00445342	0.170867	0.000187237	0.168808	0.00356031	0.161355	0.00177438	0.161119	0.00206755	0.163232	0.00245056	0.155171	0.00228719	0.146909	0.00146587	0.158905	0.000948788	0.158808	0.00334588	0.159834	0.00183034	0.155784	0.000123491
	6.82	0.164468	0.00241054	0.162825	0.00215955	0.166092	0.00282094	0.161047	0.00379333	0.152785	0.00399656	0.155537	0.000745409	0.150254	0.00192747	0.155368	0.00077252	0.153174	0.00194974	0.165056	0.00336192	0.16049	0.00154437	0.152421	0.00338591
	7.92	0.157935	0.00166427	0.152369	0.000920706	0.154567	0.00124627	0.149788	0.00118869	0.158334	0.00211488	0.153087	0.000749166	0.147972	0.0030042	0.156053	0.0027605	0.154654	0.00179358	0.158921	0.00159431	0.162067	0.000996935	0.155953	0.0011634
	8.8	0.151233	0.00170017	0.151558	0.00119843	0.158547	0.000851479	0.149823	0.0015225	0.143258	0.00150306	0.155866	0.000921787	0.141048	0.000926703	0.151384	0.00234362	0.151558	0.002621	0.156708	0.00161087	0.153328	0.00287053	0.155585	0.00313691
	9.68	0.147598	0.000459468	0.148784	0.000601273	0.151619	0.00135654	0.147938	0.000888392	0.148787	0.00208447	0.143112	3.25092e-05	0.135856	0.000657961	0.152032	0.00221263	0.150388	0.00135454	0.149803	0.00209924	0.149073	0.000650732	0.146021	0.00140867

## Sheet: fig3c
dose rate 1.06kGy / µs				dose rate 2.04kGy / µs				dose rate 2.55kGy / µs				dose rate 4.75kGy / µs
time (µs)	value	error		time (µs)	value	error		time (µs)	value	error		time (µs)	value	error
0.88	0.0869703	0.00731417		0.44	0.0885922	0.00421404		0.88	0.0911413	0.00296404		0.44	0.0967765	0.0054056
1.76	0.0966758	0.00842397		0.88	0.0972367	0.0033101		1.76	0.0807968	0.00299653		0.88	0.084159	0.000251146
2.64	0.0796693	0.00300301		1.32	0.0932345	0.000198438		2.64	0.0644676	0.0051741		1.32	0.0734957	0.00315156
3.52	0.0755422	0.00901887		1.76	0.0827559	0.00506726		3.52	0.0533687	0.00296443		1.76	0.06032	0.0053261
4.4	0.0672549	0.00556694		2.2	0.0792346	0.00359912		4.4	0.0410118	0.00234178		2.2	0.0591189	0.00167314
5.28	0.0520832	0.00329021		2.64	0.083949	0.00337764		5.28	0.0326665	0.00313406		2.64	0.0437591	0.00137276
6.16	0.0708438	0.00182911		3.08	0.0677869	0.00607116		6.16	0.0253145	0.00345385		3.08	0.0331229	0.00139926
7.04	0.0360883	0.0113426		3.52	0.0569764	0.00721934		7.04	0.0294238	0.00585621		3.52	0.0383158	0.00352716
8.36	0.0487585	0.00396492		4.18	0.0558907	0.00253415		8.36	0.0144635	0.00117362		4.18	0.03138	0.00117402
10.12	0.0406809	0.00154621		5.06	0.0533106	0.00162073		10.12	0.0154728	0.00191098		5.06	0.0272351	0.000528495
11.88	0.0414307	0.00318852		5.94	0.0491334	0.00154313		11.88	0.0110014	0.00115391		5.94	0.0181436	0.00102244
13.64	0.0370159	0.00500972		6.82	0.0357719	0.00083793		13.64	0.0135737	0.00124493		6.82	0.0195358	0.0014432
15.84	0.0292846	0.00287714		7.92	0.0341178	0.00162564		15.84	0.00651571	0.00124823		7.92	0.0137939	0.000574657
17.6	0.0265448	0.00288977		8.8	0.0287774	0.00135449		17.6	0.00739228	0.0016692		8.8	0.0140484	0.000820547
19.36	0.0182121	0.00134737		9.68	0.0285261	0.000307897		19.36	0.00826107	0.00087909		9.68	0.0166045	0.00173306

## Sheet: fig3d
	time (µs)	value	error	value2	error2	value3	error3	value4	error4	value5	error5	value6	error6	value7	error7	value8	error8
q (nm-1)	0	0.148	0.18	0.212	0.244	0.276	0.308	0.34	0.372	0.372	0	0	0	0	0	0	0
	0.44	0.113865	0.00197265	0.0885922	0.00421404	0.0830931	0.00360112	0.080164	0.000609528	0.0607775	0.00375616	0.0454764	0.00636347	0.0532682	0.0038426	0.0452043	0.00369064
	0.88	0.10574	0.00338725	0.0972367	0.0033101	0.072182	0.00612262	0.0678959	0.00157608	0.0501856	0.00846302	0.0455117	0.00240172	0.0339635	0.00124413	0.026136	0.00359294
	1.32	0.10573	0.00309203	0.0932345	0.000198438	0.0767677	0.00104585	0.055244	0.00676279	0.053004	0.00782554	0.0432447	0.00201214	0.031708	0.00286071	0.0321933	0.0143444
	1.76	0.0931888	0.00126192	0.0827559	0.00506726	0.0716624	0.00500669	0.060034	0.0043223	0.0641169	0.00406187	0.036159	0.00160491	0.0279161	0.0028009	0.0247277	0.0054033
	2.2	0.0925564	0.00368085	0.0792346	0.00359912	0.0620772	0.00269081	0.0520199	0.0022928	0.0274905	0.00142054	0.0389032	0.00124999	0.0308416	0.00488109	0.00767292	0.000637478
	2.64	0.0971746	0.000557421	0.083949	0.00337764	0.0521404	0.00700269	0.0454174	0.00376429	0.0273747	0.00317212	0.0238894	0.012718	0.0283773	0.00287135	0.018216	0.00454985
	3.08	0.0861074	0.00217722	0.0677869	0.00607116	0.0552334	0.0028594	0.0405761	0.00120965	0.0280221	0.00534038	0.0172487	0.000111245	0.0128688	0.00607075	0.00695887	0.0067674
	3.52	0.0844403	0.000543549	0.0569764	0.00721934	0.0596082	0.00773734	0.0320413	0.00092081	0.0247664	0.00212547	0.0183956	0.00148617	0.00871333	0.00364763	0.00645666	0.00115941
	4.18	0.0895838	0.000424356	0.0558907	0.00253415	0.049937	9.71022e-05	0.0257733	0.00132161	0.00422573	0.000638384	0.00837878	0.000566349	0.01186	0.000678064	-0.00270598	0.00450698
	5.06	0.0670658	0.00230367	0.0533106	0.00162073	0.0341192	0.000392475	0.0184775	0.00204311	0.0150268	4.79365e-05	0.0171899	0.00272847	-0.000205353	0.00214246	0.0098012	0.00214208
	5.94	0.0628554	0.00445342	0.0491334	0.00154313	0.0223435	0.000862542	0.0263187	0.00114847	0.0125252	0.0006502	0.00490385	0.00204665	0.00345061	0.00229965	-0.000276903	0.000115056
	6.82	0.0590463	0.00241054	0.0357719	0.00083793	0.0233864	0.00400086	0.0145622	0.00281615	0.0195754	0.000342595	-0.0100188	0.00391096	-0.00893268	0.00453519	0.0106707	0.00183196
	7.92	0.0525131	0.00166427	0.0341178	0.00162564	0.0244523	0.00124214	0.0153191	0.00175762	0.00171099	0.000376976	0.00595469	0.000948406	-0.00327607	0.000556547	-0.00573774	0.0015024
	8.8	0.045811	0.00170017	0.0287774	0.00135449	0.0095623	0.000863888	-0.00183118	0.000448934	0.00320214	0.000871272	-0.00736044	0.000642689	-0.00891613	0.00170363	-0.0034853	0.00217123
	9.68	0.0421767	0.000459468	0.0285261	0.000307897	0.0166086	0.00118907	0.00379115	0.000605247	-0.00172015	0.00276326	0.001147	0.00103325	-0.00274402	0.00140285	-0.00793199	0.00197001

## Sheet: fig4ab
dose rate 1.06kGy / µs							dose rate 2.04kGy / µs							dose rate 2.55kGy / µs							dose rate 4.75kGy / µs
dose (kGy)	dose error	D0 (nm2/µs)	D0 error	KWW	kww error		dose (kGy)	dose error	D0 (nm2/µs)	D0 error	KWW	kww error		dose (kGy)	dose error	D0 (nm2/µs)	D0 error	KWW	kww error		dose (kGy)	dose error	D0 (nm2/µs)	D0 error	KWW	kww error
1.8864	0.967211	1.32684	0.13806	1.06937	0.0825128		2.2774	0.466456	2.41281	0.135731	1.25235	0.0696714		4.52051	2.3117	2.84306	0.22069	1.08942	0.0643513		4.2324	2.16079	3.91444	0.234214	1.03557	0.0427745
4.80861	0.98093	1.29297	0.164383	0.974629	0.0820399		4.60282	0.939772	2.12285	0.1145	1.12384	0.0515943		11.5174	2.33914	3.34444	0.278323	0.856235	0.0464624		10.7285	2.18137	3.94103	0.283857	0.907814	0.0382753
7.74454	0.98093	1.21815	0.129975	1.02761	0.0799704		7.43586	0.946632	2.1683	0.123346	1.05959	0.0479182		17.3686	1.16614	3.2135	0.416686	0.745591	0.0570953		17.3343	2.21567	4.42262	0.314427	0.84025	0.0320712
10.653	0.967211	0.798543	0.1173	0.918654	0.0892868		10.2826	0.953491	2.27471	0.145419	0.9968	0.0447255		23.1788	2.3117	1.58985	0.295307	0.55791	0.0373697		23.9745	2.21567	3.11647	0.30263	0.681805	0.0264679
13.5409	0.960351	0.891633	0.185524	0.716359	0.0607255		13.1294	0.946632	2.07929	0.149737	0.985494	0.0509499		30.0933	2.29798	1.7717	0.313332	0.544818	0.0374268		30.6352	2.22253	2.69153	0.332345	0.612857	0.025716
15.9281	2.38716	0.50288	0.0859018	0.725428	0.0616526		15.983	0.946632	2.04338	0.20065	0.882732	0.048055		36.9735	2.2774	1.9226	0.404722	0.513787	0.0428416		37.3028	2.22253	2.07427	0.348724	0.539851	0.0253727
21.5667	2.31856	0.528273	0.073855	0.918929	0.0952003		18.8366	0.946632	1.72335	0.149415	0.848791	0.0413248		51.6189	3.32693	0.459786	0.223181	0.344014	0.0365786		43.9772	2.22939	2.3066	0.366566	0.525114	0.0251783
27.0476	2.25682	0.296775	0.059079	0.691194	0.0804926		21.6902	0.946632	1.66858	0.143409	0.805346	0.0356255									51.7766	3.34751	1.04759	0.312167	0.423459	0.0251448
32.357	2.17451	0.342858	0.0598433	0.76208	0.0868813		24.5438	0.946632	1.46479	0.156489	0.755353	0.0361313									59.5623	2.21567	0.930751	0.284691	0.394149	0.0230584
37.8927	2.51063	0.177258	0.0393417	0.64253	0.0909392		27.3769	0.939772	0.877643	0.139227	0.648221	0.0402429									66.2162	2.21567	0.776236	0.302223	0.371956	0.0270136
43.6548	2.42832	0.205208	0.0503277	0.648672	0.0970817		29.7366	0.473316	0.891833	0.133707	0.715617	0.0526703
49.2454	2.36658	0.0763528	0.0347239	0.465603	0.0880766		32.0963	0.939772	1.12996	0.161406	0.686064	0.0391152
60.1454	2.30484	0.198725	0.0435092	0.84478	0.140598		34.9019	0.932912	0.771488	0.138664	0.576267	0.0308265
65.4685	2.26368	0.10881	0.0327668	0.695956	0.143816		37.6938	0.926053	0.46485	0.120667	0.501042	0.0327944
							40.4719	0.919193	0.653622	0.127633	0.600743	0.0421424
							43.2295	0.919193	0.469395	0.100724	0.58456	0.0526922
							45.9596	0.905474	0.4716	0.0907389	0.599098	0.0513835
							48.6692	0.898614	0.644211	0.186824	0.515952	0.0330939
							51.3651	0.891754	0.288474	0.0658504	0.556449	0.0626241
							54.4793	1.33077	0.276102	0.0753608	0.485363	0.0421627
							60.1797	0.871175	0.200789	0.0920517	0.449705	0.0554275
							62.7932	0.864316	0.200666	0.0795811	0.431398	0.0398285
							65.3656	0.857456	0.12623	0.0541451	0.440014	0.0700006
							67.938	0.850596	0.169219	0.0499685	0.494145	0.0720953

## Sheet: fig5a
time (µs)	delta T 1	delta T 2	delta T 3	delta T 4
0.909091	0.760879	0.733616	1.82676	1.70802
1.0101	0.760689	0.733524	1.82631	1.70781
1.11111	0.760498	0.733432	1.82585	1.70759
1.21212	0.760308	0.73334	1.82539	1.70738
1.31313	0.760118	0.733248	1.82494	1.70716
1.41414	0.759928	0.733157	1.82448	1.70695
1.51515	0.759738	0.733065	1.82402	1.70674
1.61616	0.759548	0.732973	1.82357	1.70652
1.71717	0.759358	0.732881	1.82311	1.70631
1.81818	0.759169	0.732789	1.82266	1.7061
1.81818	1.14004	1.0998	2.73707	2.56059
1.91919	1.13989	1.09974	2.73672	2.56043
2.0202	1.13975	1.09967	2.73638	2.56027
2.12121	1.13961	1.0996	2.73604	2.56011
2.22222	1.13947	1.09953	2.7357	2.55995
2.32323	1.13932	1.09946	2.73536	2.55979
2.42424	1.13918	1.09939	2.73501	2.55963
2.52525	1.13904	1.09932	2.73467	2.55947
2.62626	1.1389	1.09925	2.73433	2.55931
2.72727	1.13876	1.09918	2.73399	2.55915
2.72727	1.51835	1.46558	3.64533	3.4122
2.82828	1.51822	1.46552	3.64503	3.41205
2.92929	1.51809	1.46546	3.64472	3.41191
3.0303	1.51797	1.4654	3.64442	3.41177
3.13131	1.51784	1.46534	3.64412	3.41163
3.23232	1.51771	1.46527	3.64381	3.41148
3.33333	1.51759	1.46521	3.64351	3.41134
3.43434	1.51746	1.46515	3.64321	3.4112
3.53535	1.51733	1.46509	3.6429	3.41106
3.63636	1.51721	1.46503	3.6426	3.41092
3.63636	1.89581	1.83095	4.55156	4.26285
3.73737	1.89569	1.83089	4.55128	4.26271
3.83838	1.89557	1.83083	4.551	4.26258
3.93939	1.89545	1.83077	4.55071	4.26245
4.0404	1.89533	1.83072	4.55043	4.26231
4.14141	1.89522	1.83066	4.55015	4.26218
4.24242	1.8951	1.8306	4.54986	4.26205
4.34343	1.89498	1.83055	4.54958	4.26191
4.44444	1.89486	1.83049	4.54929	4.26178
4.54545	1.89474	1.83043	4.54901	4.26165
4.54545	2.27243	2.1959	5.45578	5.11254
4.64646	2.27231	2.19585	5.4555	5.11242
4.74747	2.2722	2.19579	5.45523	5.11229
4.84848	2.27209	2.19574	5.45496	5.11216
4.94949	2.27197	2.19568	5.45469	5.11203
5.05051	2.27186	2.19563	5.45442	5.1119
5.15152	2.27175	2.19557	5.45415	5.11178
5.25253	2.27164	2.19552	5.45387	5.11165
5.35354	2.27152	2.19546	5.4536	5.11152
5.45455	2.27141	2.19541	5.45333	5.11139
5.45455	2.64821	2.56045	6.35798	5.96129
5.55556	2.6481	2.56039	6.35771	5.96116
5.65657	2.64799	2.56034	6.35745	5.96104
5.75758	2.64788	2.56029	6.35718	5.96091
5.85859	2.64777	2.56023	6.35692	5.96079
5.9596	2.64766	2.56018	6.35666	5.96067
6.06061	2.64755	2.56013	6.35639	5.96054
6.16162	2.64744	2.56007	6.35613	5.96042
6.26263	2.64733	2.56002	6.35587	5.96029
6.36364	2.64722	2.55997	6.3556	5.96017
6.36364	3.02316	2.92458	7.25817	6.80908
6.46465	3.02305	2.92453	7.25791	6.80896
6.56566	3.02294	2.92448	7.25765	6.80884
6.66667	3.02283	2.92443	7.2574	6.80871
6.76768	3.02273	2.92438	7.25714	6.80859
6.86869	3.02262	2.92432	7.25688	6.80847
6.9697	3.02251	2.92427	7.25662	6.80835
7.07071	3.02241	2.92422	7.25637	6.80823
7.17172	3.0223	2.92417	7.25611	6.80811
7.27273	3.02219	2.92411	7.25585	6.80799
7.27273	3.39727	3.28831	8.15637	7.65592
7.37374	3.39717	3.28826	8.15612	7.6558
7.47475	3.39706	3.28821	8.15586	7.65568
7.57576	3.39696	3.28816	8.15561	7.65556
7.67677	3.39685	3.28811	8.15536	7.65545
7.77778	3.39675	3.28806	8.1551	7.65533
7.87879	3.39664	3.28801	8.15485	7.65521
7.9798	3.39653	3.28795	8.1546	7.65509
8.08081	3.39643	3.2879	8.15434	7.65497
8.18182	3.39632	3.28785	8.15409	7.65485
8.18182	3.77056	3.65164	9.05258	8.50182
8.28283	3.77046	3.65159	9.05233	8.5017
8.38384	3.77035	3.65154	9.05208	8.50158
8.48485	3.77025	3.65149	9.05183	8.50147
8.58586	3.77015	3.65143	9.05158	8.50135
8.68687	3.77004	3.65138	9.05133	8.50123
8.78788	3.76994	3.65133	9.05108	8.50111
8.88889	3.76983	3.65128	9.05083	8.50099
8.9899	3.76973	3.65123	9.05058	8.50088
9.09091	3.76963	3.65118	9.05034	8.50076
9.09091	4.14303	4.01455	9.94682	9.34677
9.19192	4.14292	4.0145	9.94657	9.34666
9.29293	4.14282	4.01445	9.94632	9.34654
9.39394	4.14272	4.0144	9.94608	9.34642
9.49495	4.14261	4.01435	9.94583	9.34631
9.59596	4.14251	4.0143	9.94558	9.34619
9.69697	4.14241	4.01425	9.94534	9.34607
9.79798	4.14231	4.0142	9.94509	9.34596
9.89899	4.1422	4.01415	9.94484	9.34584
10	4.1421	4.0141	9.9446	9.34572
10	4.51467	4.37707	10.8391	10.1908
10.101	4.51457	4.37702	10.8388	10.1907
10.202	4.51447	4.37697	10.8386	10.1906
10.303	4.51436	4.37692	10.8383	10.1904
10.404	4.51426	4.37687	10.8381	10.1903
10.5051	4.51416	4.37682	10.8379	10.1902
10.6061	4.51406	4.37677	10.8376	10.1901
10.7071	4.51396	4.37672	10.8374	10.19
10.8081	4.51386	4.37667	10.8371	10.1899
10.9091	4.51375	4.37662	10.8369	10.1897
10.9091	4.8855	4.73918	11.7294	11.0339
11.0101	4.88539	4.73913	11.7291	11.0337
11.1111	4.88529	4.73908	11.7289	11.0336
11.2121	4.88519	4.73903	11.7287	11.0335
11.3131	4.88509	4.73898	11.7284	11.0334
11.4141	4.88499	4.73893	11.7282	11.0333
11.5152	4.88489	4.73888	11.7279	11.0332
11.6162	4.88479	4.73883	11.7277	11.033
11.7172	4.88469	4.73878	11.7274	11.0329
11.8182	4.88459	4.73873	11.7272	11.0328
11.8182	5.25551	5.10088	12.6177	11.876
11.9192	5.25541	5.10083	12.6175	11.8759
12.0202	5.25531	5.10078	12.6172	11.8758
12.1212	5.25521	5.10074	12.617	11.8756
12.2222	5.25511	5.10069	12.6168	11.8755
12.3232	5.25501	5.10064	12.6165	11.8754
12.4242	5.25491	5.10059	12.6163	11.8753
12.5253	5.25481	5.10054	12.6161	11.8752
12.6263	5.25471	5.10049	12.6158	11.8751
12.7273	5.25461	5.10044	12.6156	11.875
12.7273	5.62471	5.46219	13.5041	12.7172
12.8283	5.62461	5.46214	13.5039	12.7171
12.9293	5.62451	5.46209	13.5037	12.717
13.0303	5.62441	5.46204	13.5034	12.7168
13.1313	5.62431	5.46199	13.5032	12.7167
13.2323	5.62422	5.46194	13.5029	12.7166
13.3333	5.62412	5.46189	13.5027	12.7165
13.4343	5.62402	5.46185	13.5025	12.7164
13.5354	5.62392	5.4618	13.5022	12.7163
13.6364	5.62382	5.46175	13.502	12.7162
13.6364	5.99311	5.82309	14.3886	13.5574
13.7374	5.99301	5.82304	14.3884	13.5573
13.8384	5.99291	5.82299	14.3881	13.5572
13.9394	5.99281	5.82294	14.3879	13.5571
14.0404	5.99271	5.82289	14.3877	13.557
14.1414	5.99262	5.82285	14.3874	13.5569
14.2424	5.99252	5.8228	14.3872	13.5568
14.3434	5.99242	5.82275	14.3869	13.5567
14.4444	5.99232	5.8227	14.3867	13.5565
14.5455	5.99222	5.82265	14.3865	13.5564
14.5455	6.3607	6.18359	15.2711	14.3968
14.6465	6.3606	6.18354	15.2709	14.3967
14.7475	6.36051	6.18349	15.2707	14.3965
14.8485	6.36041	6.18345	15.2704	14.3964
14.9495	6.36031	6.1834	15.2702	14.3963
15.0505	6.36021	6.18335	15.27	14.3962
15.1515	6.36011	6.1833	15.2697	14.3961
15.2525	6.36002	6.18325	15.2695	14.396
15.3535	6.35992	6.1832	15.2693	14.3959
15.4545	6.35982	6.18316	15.269	14.3958
15.4545	6.72749	6.54369	16.1518	15.2352
15.5556	6.7274	6.54364	16.1515	15.2351
15.6566	6.7273	6.5436	16.1513	15.2349
15.7576	6.7272	6.54355	16.1511	15.2348
15.8586	6.72711	6.5435	16.1508	15.2347
15.9596	6.72701	6.54345	16.1506	15.2346
16.0606	6.72691	6.5434	16.1504	15.2345
16.1616	6.72681	6.54336	16.1501	15.2344
16.2626	6.72672	6.54331	16.1499	15.2343
16.3636	6.72662	6.54326	16.1497	15.2342
16.3636	7.09349	6.90339	17.0305	16.0726
16.4646	7.0934	6.90335	17.0302	16.0725
16.5657	7.0933	6.9033	17.03	16.0724
16.6667	7.0932	6.90325	17.0298	16.0723
16.7677	7.0931	6.9032	17.0295	16.0722
16.8687	7.09301	6.90316	17.0293	16.0721
16.9697	7.09291	6.90311	17.0291	16.072
17.0707	7.09281	6.90306	17.0288	16.0719
17.1717	7.09272	6.90301	17.0286	16.0717
17.2727	7.09262	6.90297	17.0284	16.0716
17.2727	7.4587	7.2627	17.9073	16.9092
17.3737	7.4586	7.26265	17.907	16.9091
17.4747	7.4585	7.2626	17.9068	16.909
17.5758	7.45841	7.26256	17.9066	16.9088
17.6768	7.45831	7.26251	17.9063	16.9087
17.7778	7.45821	7.26246	17.9061	16.9086
17.8788	7.45812	7.26242	17.9059	16.9085
17.9798	7.45802	7.26237	17.9056	16.9084
18.0808	7.45792	7.26232	17.9054	16.9083
18.1818	7.45783	7.26227	17.9052	16.9082
18.1818	7.82311	7.62161	18.7822	17.7448
18.2828	7.82301	7.62156	18.7819	17.7447
18.3838	7.82292	7.62151	18.7817	17.7446
18.4848	7.82282	7.62147	18.7815	17.7445
18.5859	7.82273	7.62142	18.7813	17.7444
18.6869	7.82263	7.62137	18.781	17.7442
18.7879	7.82253	7.62132	18.7808	17.7441
18.8889	7.82244	7.62128	18.7806	17.744
18.9899	7.82234	7.62123	18.7803	17.7439
19.0909	7.82225	7.62118	18.7801	17.7438
19.0909	8.18674	7.98012	19.6552	18.5795
19.1919	8.18664	7.98007	19.655	18.5794
19.2929	8.18655	7.98003	19.6547	18.5793
19.3939	8.18645	7.97998	19.6545	18.5792
19.4949	8.18636	7.97993	19.6543	18.579
19.596	8.18626	7.97988	19.654	18.5789
19.697	8.18617	7.97984	19.6538	18.5788
19.798	8.18607	7.97979	19.6536	18.5787
19.899	8.18597	7.97974	19.6534	18.5786
20	8.18588	7.9797	19.6531	18.5785
20	8.54958	8.33824	20.5263	19.4133
20.101	8.54949	8.33819	20.5261	19.4132
20.202	8.54939	8.33814	20.5259	19.413
20.303	8.5493	8.3381	20.5257	19.4129
20.404	8.5492	8.33805	20.5254	19.4128
20.5051	8.54911	8.338	20.5252	19.4127
20.6061	8.54901	8.33796	20.525	19.4126
20.7071	8.54892	8.33791	20.5247	19.4125
20.8081	8.54882	8.33786	20.5245	19.4124
20.9091	8.54873	8.33781	20.5243	19.4123

## Sheet: fig5b
DLS data				XPCS data
delta T (K)	D0 (nm2/µs)	error D0		delta T(K)	error delta T	D0 (nm2/µs)	error D0
15	2.41488	0.0332347		8.54873	0.670975	1.27726	0.218112
10	1.56951	0.0512536		8.33781	0.666756	2.23702	0.179359
5	0.827382	0.0162719		20.5243	0.910486	3.09871	0.308253
0	0.334854	0.0166723		19.4123	0.888246	4.07027	0.301884

## Sheet: fig6a
dose rate 1.06kGy / µs					dose rate 2.04kGy / µs					dose rate 2.55kGy / µs					dose rate 4.75kGy / µs
x	dx	y	dy		x	dx	y	dy		x	dx	y	dy		x	dx	y	dy
1.76226	0.903559	0.964184	0.100325		1.10783	0.226904	0.926162	0.0521007		1.77259	0.906468	1	0.0776241		0.882319	0.450455	1	0.0598334
4.49216	0.916375	0.989443	0.125794		2.23901	0.457145	1.05267	0.0567774		4.5162	0.917227	0.850085	0.0707438		2.23654	0.454745	0.993252	0.0715401
7.23488	0.916375	1.05022	0.112057		3.61712	0.460482	1.0306	0.0586269		6.81062	0.457269	0.884723	0.11472		3.61365	0.461895	0.885096	0.0629261
9.95196	0.903559	1.60207	0.235331		5.0019	0.463818	0.982393	0.0628033		9.08889	0.906468	1.78825	0.332159		4.9979	0.461895	1.25605	0.121971
12.6498	0.89715	1.43481	0.298543		6.38668	0.460482	1.07472	0.0773943		11.8002	0.901089	1.60471	0.2838		6.38645	0.463325	1.45436	0.179581
14.8799	2.23006	2.54398	0.434562		7.7748	0.460482	1.0936	0.107387		14.4981	0.893019	1.47876	0.311289		7.77642	0.463325	1.88714	0.317265
20.1474	2.16598	2.4217	0.338565		9.16292	0.460482	1.29669	0.112423		20.2409	1.30456	6.18344	3.00145		9.16783	0.464755	1.69706	0.269698
25.2676	2.1083	4.31074	0.858139		10.551	0.460482	1.33925	0.115104							10.7938	0.697847	3.7366	1.11345
30.2276	2.0314	3.73134	0.651278		11.9392	0.460482	1.52558	0.162984							12.4168	0.461895	4.20568	1.2864
35.399	2.34541	7.21727	1.60185		13.3173	0.457145	2.5462	0.403922							13.8039	0.461895	5.04285	1.9634
40.7819	2.26851	6.23427	1.52897		14.4651	0.230241	2.50569	0.375663
56.1872	2.15316	6.43765	1.40947		15.613	0.457145	1.97764	0.28249
61.16	2.11471	11.7574	3.54058		16.9778	0.453808	2.89655	0.520614
					18.3358	0.450471	4.80726	1.24788
					19.6873	0.447134	3.41888	0.667605
					21.0287	0.447134	4.76071	1.02156
					22.3567	0.440461	4.73845	0.911709
					23.6748	0.437124	3.46882	1.00598
					24.9861	0.433787	7.74646	1.7683
					26.501	0.647344	8.09359	2.20911
					29.2739	0.423777	11.1293	5.10223
					30.5453	0.42044	11.1362	4.41643
					33.0479	0.413766	13.2057	3.89948

[truncated: 1 more sheets: fig6b]
